# Supplementary material for: Leukocyte Telomeric G-Tail Length Shortening Is Associated with Esophageal Cancer Recurrence
Source: J Clin Med. 2022 Dec 12;11(24):7385. doi: 10.3390/jcm11247385 (PMC9784295; doi:10.3390/jcm11247385)
Supplement: Supplementary file 1 [file jcm-11-07385-s001.zip]

Archive with 1 entries (1 files):
- jcm-2034795-supplementary.pdf
